# Supplementary material for: The age of heterozygous telomerase mutant parents influences the adult phenotype of their offspring irrespective of genotype in zebrafish
Source: Wellcome Open Res. 2018 Feb 22;2:77. Originally published 2017 Sep 4. [Version 2] doi: 10.12688/wellcomeopenres.12530.2 (PMC5840683; doi:10.12688/wellcomeopenres.12530.2)
Supplement: Supplementary file 2 [file wellcomeopenres-2-15254-s0001.tgz]

Archive with 1 entries (1 files):
- 9fecbb95-c6f0-4948-ab4a-61ec353790a9.tif
